# Supplementary material for: The Role of NK and T Cells in Endometriosis
Source: Int J Mol Sci. 2024 Sep 21;25(18):10141. doi: 10.3390/ijms251810141 (PMC11432446; doi:10.3390/ijms251810141)
Supplement: Supplementary file 1 [file ijms-25-10141-s001.zip]

Archive with 1 entries (1 files):
- ijms-3183813-supplementary.pdf
